# Supplementary material for: Clinical Outcomes of Cryo Nerve Ablation Technique for Pain Management: An Exploratory Study in Patients Undergoing Left Thoracotomy Coronary Artery Bypass Grafting
Source: Rev Cardiovasc Med. 2023 Jun 25;24(6):182. doi: 10.31083/j.rcm2406182 (PMC11264104; doi:10.31083/j.rcm2406182)
Supplement: Supplementary file 1 [file 2153-8174-24-6-182-s1.zip]

Archive with 5 entries (4 files):
- 2153-8174-24-6-182-s1/
- 2153-8174-24-6-182-s1/Supplemental Document (3)-How the device works, indications and complications.docx
- 2153-8174-24-6-182-s1/Supplemental Document (4)-Questionnaire.docx
- 2153-8174-24-6-182-s1/Supplemental document 2-Covariates and exposures, and surgical technique.docx
- 2153-8174-24-6-182-s1/Supplementary document (1)-Definitions according to the STS.docx
